# Supplementary material for: Pediatric Subcutaneous Abscess: Still a Clinical Exam-Based Diagnosis and Treatment
Source: Children (Basel). 2021 May 14;8(5):392. doi: 10.3390/children8050392 (PMC8153592; doi:10.3390/children8050392)
Supplement: Supplementary file 1 [file children-08-00392-s001.zip]

Archive with 1 entries (1 files):
- children-1202184-supplementary.pdf
